# Supplementary material for: In situ or Ex situ Synthesis for Electrochemical Detection of Hydrogen Peroxide—An Evaluation of Co2SnO4/RGO Nanohybrids
Source: Micromachines (Basel). 2023 May 17;14(5):1059. doi: 10.3390/mi14051059 (PMC10221292; doi:10.3390/mi14051059)
Supplement: Supplementary file 1 [file micromachines-14-01059-s001.zip]

Archive with 1 entries (1 files):
- micromachines-2356960-supplementary.pdf
